# Supplementary material for: Integrated Metabolomics and Transcriptomics Suggest the Global Metabolic Response to 2-Aminoacrylate Stress in Salmonella enterica
Source: Metabolites. 2019 Dec 24;10(1):12. doi: 10.3390/metabo10010012 (PMC7023182; doi:10.3390/metabo10010012)
Supplement: Supplementary file 1 [file metabolites-10-00012-s001.zip]

Archive with 6 entries (4 files):
- Supplementary Materials/
- Supplementary Materials/Supplementary Figures.pdf
- Supplementary Materials/Supplementray Tables.xlsx
- Supplementary Materials/__MACOSX/
- Supplementary Materials/__MACOSX/._Borchert.et.al.Supp.pdf
- Supplementary Materials/__MACOSX/._S_File_1.xlsx
