# Supplementary material for: Integrated Metabolomics and Transcriptomics Suggest the Global Metabolic Response to 2-Aminoacrylate Stress in Salmonella enterica
Source: Metabolites. 2019 Dec 24;10(1):12. doi: 10.3390/metabo10010012 (PMC7023182; doi:10.3390/metabo10010012)
Supplement: Supplementary file 1 [file metabolites-10-00012-s001.zip › Supplementary Materials/Supplementray Tables.xlsx]

## Sheet: Table S1
Table S1. Identified Metabolites and Corresponding Confidence Levels
Compound	Binned_chemical_shift (1H ppm)	Confidence_level
2-isopropylmalic acid	0.844	4
Pantothenic acid	0.8847	3
Isoleucine	0.928	4
Leucine	0.952	4
2-Aminobutyric acid	0.97	4
Valine	0.98	4
Threonine	1.1378	4
N-acetyl alanine	1.3258	4
Alanine	1.47	4
N-Acetylputrescine	1.576	4
Putrescine	1.765	4
Acetate	1.906	3
Glutamate	2.327	4
Succinic acid	2.392	3
Oxoglutaric acid	2.4288	4
Methionine	2.63	4
Malic acid	2.659	4
Lysine	3.015	4
Ethanolamine	3.1297	4
GSSG	3.3	4
Serine	4.40335	4
CTP	4.418	4
Glucose	5.213	3
Maltose	5.407	4
Uracil	5.79	4
Uridine 5'-triphosphate (UTP)	5.968	4
CMP	5.996	3
dCMP	6.13	4
Tyrosine	6.887	4
Phenylalanine	7.4158	4
Cytidine diphosphate (CDP)	7.968	4
UMP	8.108	4
Nicotinate Mononucleotide	8.265	5
Formate	8.447	3
Adenosine monophosphate (AMP)	8.602	3
Nicotinamide Adenine Dinucleotide Phosphate (NADP)	9.095	4
Nicotinamide Adenine Dinucleotide (NAD)	9.1374	4

## Sheet: Table S2
Table S2. KEGG pathways represented by differentially up-regulated genes in S. enterica ridA mutants
Category	Term	Count	%	PValue	Genes	List Total	Pop Hits	Pop Total	Fold Enrichment	Bonferroni	Benjamini	FDR
KEGG_PATHWAY	stm00730:Thiamine metabolism	8	4.27807	8.62937e-07	STM4159, STM4162, STM4163, STM4164, STM4160, STM2146, STM2543, STM2147	94	12	1663	11.7943	4.83233e-05	4.83233e-05	0.000852093
KEGG_PATHWAY	stm01230:Biosynthesis of amino acids	18	9.62567	0.000549754	STM3965, STM0322, STM0321, STM2074, STM4188.S, STM4121, STM4469, STM0760, STM3161, STM2992, STM4101, STM2075, STM2076, STM4100, STM4182, STM3062, STM0977, STM2555	94	130	1663	2.44959	0.0303254	0.0152794	0.541526
KEGG_PATHWAY	stm00780:Biotin metabolism	6	3.20856	0.000658194	STM0797, STM3644, STM0796, STM0794, STM0795, STM0793	94	14	1663	7.58207	0.0361995	0.0122151	0.64803
KEGG_PATHWAY	stm01100:Metabolic pathways	56	29.9465	0.000968517	STM3965, STM2074, STM3218, STM3967, STM0533, STM1004, STM0534, STM2075, STM2076, STM0633, STM4162, STM1304, STM4163, STM4164, STM1306, STM4160, STM3055, STM0977, STM2543, STM2487, STM0322, STM0321, STM4121, STM3514, STM0760, STM3161, STM2791, STM1802, STM2499.S, STM3551, STM3195, STM3062, STM2555, STM1883, STM3352, STM4159, STM4188.S, STM4469, STM1795, STM2193, STM0794, STM0795, STM0793, STM0797,…	94	716	1663	1.38369	0.0528173	0.0134742	0.952251
KEGG_PATHWAY	stm00670:One carbon pool by folate	5	2.6738	0.0044402	STM4188.S, STM4105, STM3055, STM2555, STM1883	94	13	1663	6.80442	0.22058	0.0486193	4.29904
KEGG_PATHWAY	stm01110:Biosynthesis of secondary metabolites	28	14.9733	0.00559221	STM3965, STM2074, STM4188.S, STM3967, STM0533, STM4469, STM0534, STM2075, STM2076, STM4182, STM4183, STM4184, STM3055, STM2487, STM0322, STM4121, STM3514, STM0760, STM4106, STM3161, STM2992, STM4101, STM4100, STM2499.S, STM3195, STM2555, STM1883, STM4070	94	302	1663	1.64027	0.269512	0.0509942	5.38693
KEGG_PATHWAY	stm00260:Glycine, serine and threonine metabolism	7	3.74332	0.0112998	STM3709, STM3062, STM3708, STM0977, STM3055, STM2555, STM4101	94	35	1663	3.5383	0.4708	0.0869025	10.6146
KEGG_PATHWAY	stm02010:ABC transporters	18	9.62567	0.012503	STM0247, STM0246, STM0891, STM0890, STM0664, STM0108, STM4227, STM2809, STM0512, STM3629, STM0889, STM0888, STM1217.S, STM0510, STM0511, STM2811, STM0887, STM2810	94	173	1663	1.84073	0.505684	0.0843056	11.683
KEGG_PATHWAY	stm00270:Cysteine and methionine metabolism	6	3.20856	0.0200158	STM3965, STM4188.S, STM4182, STM3161, STM4101, STM4100	94	29	1663	3.66031	0.677694	0.118214	18.0981
KEGG_PATHWAY	stm00330:Arginine and proline metabolism	5	2.6738	0.0308534	STM0322, STM3218, STM0321, STM1304, STM1306	94	22	1663	4.02079	0.827094	0.160963	26.6155
KEGG_PATHWAY	stm00450:Selenocompound metabolism	4	2.13904	0.0472143	STM3965, STM4188.S, STM3161, STM4100	94	15	1663	4.71773	0.93336	0.218252	37.9715
KEGG_PATHWAY	stm01130:Biosynthesis of antibiotics	18	9.62567	0.049987	STM0322, STM0321, STM3967, STM4121, STM0533, STM4469, STM0534, STM0760, STM2992, STM4101, STM4100, STM2499.S, STM3062, STM0977, STM2555, STM3055, STM1883, STM2487	94	202	1663	1.57647	0.943395	0.212825	39.7311
KEGG_PATHWAY	stm00220:Arginine biosynthesis	4	2.13904	0.0750748	STM4121, STM4469, STM1795, STM2992	94	18	1663	3.93144	0.987353	0.285507	53.7274
KEGG_PATHWAY	stm00332:Carbapenem biosynthesis	2	1.06952	0.10875	STM0322, STM0321	94	2	1663	17.6915	0.998415	0.369047	67.917
KEGG_PATHWAY	stm00340:Histidine metabolism	3	1.60428	0.141895	STM2074, STM2075, STM2076	94	12	1663	4.42287	0.99981	0.435212	77.9324
KEGG_PATHWAY	stm04122:Sulfur relay system	3	1.60428	0.245266	STM4161, STM4162, STM2543	94	17	1663	3.12203	1	0.62651	93.7871
KEGG_PATHWAY	stm00630:Glyoxylate and dicarboxylate metabolism	4	2.13904	0.279693	STM4183, STM4184, STM3055, STM2555	94	33	1663	2.14442	1	0.66065	96.0819
KEGG_PATHWAY	stm00360:Phenylalanine metabolism	2	1.06952	0.292361	STM1803, STM4106	94	6	1663	5.89716	1	0.659005	96.7116
KEGG_PATHWAY	stm00460:Cyanoamino acid metabolism	2	1.06952	0.332077	STM3551, STM2555	94	7	1663	5.05471	1	0.695629	98.141
KEGG_PATHWAY	stm00230:Purine metabolism	6	3.20856	0.444943	STM0533, STM2499.S, STM0534, STM3494.S, STM1883, STM2487	94	78	1663	1.36088	1	0.807627	99.7011
KEGG_PATHWAY	stm01200:Carbon metabolism	8	4.27807	0.457266	STM4183, STM4184, STM3062, STM4105, STM1795, STM0977, STM3055, STM2555	94	114	1663	1.24151	1	0.804011	99.7606
KEGG_PATHWAY	stm03070:Bacterial secretion system	4	2.13904	0.480677	STM1406, STM1414, STM1409, STM1419	94	46	1663	1.53839	1	0.811349	99.8451
KEGG_PATHWAY	stm00250:Alanine, aspartate and glutamate metabolism	3	1.60428	0.507739	STM1795, STM4510, STM2791	94	30	1663	1.76915	1	0.821942	99.9087
KEGG_PATHWAY	stm00680:Methane metabolism	3	1.60428	0.507739	STM3062, STM0977, STM2555	94	30	1663	1.76915	1	0.821942	99.9087
KEGG_PATHWAY	stm00790:Folate biosynthesis	2	1.06952	0.603494	STM2193, STM1824	94	16	1663	2.21144	1	0.8845	99.9892
KEGG_PATHWAY	stm00920:Sulfur metabolism	3	1.60428	0.638221	STM4182, STM3525, STM4100	94	38	1663	1.3967	1	0.897455	99.9956
KEGG_PATHWAY	stm00910:Nitrogen metabolism	2	1.06952	0.720387	STM0171, STM1795	94	22	1663	1.60832	1	0.935736	99.9997
KEGG_PATHWAY	stm05132:Salmonella infection	2	1.06952	0.778634	STM1398, STM1400	94	26	1663	1.36088	1	0.956176	100
KEGG_PATHWAY	stm01210:2-Oxocarboxylic acid metabolism	2	1.06952	0.81428	STM4121, STM2992	94	29	1663	1.2201	1	0.965508	100
KEGG_PATHWAY	stm02040:Flagellar assembly	2	1.06952	0.883905	STM1924.S, STM1925	94	37	1663	0.956297	1	0.984364	100
KEGG_PATHWAY	stm01120:Microbial metabolism in diverse environments	10	5.34759	0.94073	STM3967, STM3525, STM4183, STM4184, STM3062, STM4105, STM0977, STM2555, STM4101, STM2791	94	241	1663	0.734087	1	0.99488	100
KEGG_PATHWAY	stm00620:Pyruvate metabolism	2	1.06952	0.962327	STM4183, STM3352	94	56	1663	0.631839	1	0.997323	100
KEGG_PATHWAY	stm02020:Two-component system	5	2.6738	0.988715	STM1471, STM1924.S, STM2271, STM1925, STM0664	94	167	1663	0.529685	1	0.999609	100
KEGG_PATHWAY	stm00500:Starch and sucrose metabolism	1	0.534759	1	STM3514	94	31	1663	0.570693	1	1	100
KEGG_PATHWAY	stm01054:Nonribosomal peptide structures	1	0.534759	1	STM4510	94	1	1663	17.6915	1	1	100
KEGG_PATHWAY	stm00471:D-Glutamine and D-glutamate metabolism	1	0.534759	1	STM1795	94	5	1663	3.5383	1	1	100
KEGG_PATHWAY	stm00300:Lysine biosynthesis	1	0.534759	1	STM4101	94	15	1663	1.17943	1	1	100
KEGG_PATHWAY	stm00785:Lipoic acid metabolism	1	0.534759	1	STM0633	94	3	1663	5.89716	1	1	100
KEGG_PATHWAY	stm00310:Lysine degradation	1	0.534759	1	STM2791	94	9	1663	1.96572	1	1	100
KEGG_PATHWAY	stm00623:Toluene degradation	1	0.534759	1	STM3967	94	1	1663	17.6915	1	1	100
KEGG_PATHWAY	stm00650:Butanoate metabolism	1	0.534759	1	STM2791	94	28	1663	0.631839	1	1	100
KEGG_PATHWAY	stm00400:Phenylalanine, tyrosine and tryptophan biosynthesis	1	0.534759	1	STM0760	94	23	1663	0.769195	1	1	100
KEGG_PATHWAY	stm00760:Nicotinate and nicotinamide metabolism	1	0.534759	1	STM1004	94	18	1663	0.982861	1	1	100
KEGG_PATHWAY	stm00380:Tryptophan metabolism	1	0.534759	1	STM4106	94	7	1663	2.52736	1	1	100
KEGG_PATHWAY	stm00473:D-Alanine metabolism	1	0.534759	1	STM1802	94	4	1663	4.42287	1	1	100
KEGG_PATHWAY	stm00261:Monobactam biosynthesis	1	0.534759	1	STM4101	94	9	1663	1.96572	1	1	100
KEGG_PATHWAY	stm00750:Vitamin B6 metabolism	1	0.534759	1	STM0977	94	10	1663	1.76915	1	1	100
KEGG_PATHWAY	stm00350:Tyrosine metabolism	1	0.534759	1	STM2791	94	20	1663	0.884574	1	1	100
KEGG_PATHWAY	stm00480:Glutathione metabolism	1	0.534759	1	STM3551	94	19	1663	0.931131	1	1	100
KEGG_PATHWAY	stm00361:Chlorocyclohexane and chlorobenzene degradation	1	0.534759	1	STM3967	94	2	1663	8.84574	1	1	100
KEGG_PATHWAY	stm00564:Glycerophospholipid metabolism	1	0.534759	1	STM4070	94	29	1663	0.610051	1	1	100
KEGG_PATHWAY	stm00364:Fluorobenzoate degradation	1	0.534759	1	STM3967	94	1	1663	17.6915	1	1	100
KEGG_PATHWAY	stm00740:Riboflavin metabolism	1	0.534759	1	STM3195	94	7	1663	2.52736	1	1	100
KEGG_PATHWAY	stm01502:Vancomycin resistance	1	0.534759	1	STM1802	94	8	1663	2.21144	1	1	100
KEGG_PATHWAY	stm00430:Taurine and hypotaurine metabolism	1	0.534759	1	STM3551	94	4	1663	4.42287	1	1	100
KEGG_PATHWAY	stm04931:Insulin resistance	1	0.534759	1	STM3514	94	3	1663	5.89716	1	1	100

## Sheet: Table S3
Table S3. KEGG pathwaysrepresented by differentially down-regulated genes in S. enterica ridA mutants
Category	Term	Count	%	PValue	Genes	List Total	Pop Hits	Pop Total	Fold Enrichment	Bonferroni	Benjamini	FDR
KEGG_PATHWAY	stm02040:Flagellar assembly	31	13.7168	3.00846e-28	STM1172, STM1179, STM1976, STM1973, STM1177, STM1974, STM1178, STM1979, STM1175, STM1176, STM1977, STM1173, STM1978, STM1174, STM1972, STM1971, STM1970, STM1913, STM1914, STM1959, STM2771, STM1180, STM1181, STM1183, STM1960, STM1961, STM1184, STM1969, STM1968, STM1962, STM1922	134	37	1663	10.3979	1.44406e-26	1.44406e-26	2.87115e-25
KEGG_PATHWAY	stm03010:Ribosome	28	12.3894	4.16885e-12	STM3345, STM3421, STM3422, STM3423, STM3424, STM4151, STM4150, STM4152, STM3440, STM3441, STM3427.S, STM3426, STM3425, STM4149, STM2673, STM3435, STM3434, STM3433, STM3432, STM3431, STM3438, STM3439, STM3436, STM3437, STM3416, STM3414, STM4393, STM3418	134	78	1663	4.45503	2.00107e-10	1.00053e-10	3.97861e-09
KEGG_PATHWAY	stm02030:Bacterial chemotaxis	11	4.86726	3.58099e-06	STM1919, STM4533, STM1915, STM1916, STM1917, STM1970, STM1918, STM1976, STM1922, STM1921, STM1977	134	23	1663	5.93543	0.000171873	5.72943e-05	0.00341749
KEGG_PATHWAY	stm05100:Bacterial invasion of epithelial cells	5	2.21239	0.00359098	STM2885, STM2884, STM2883, STM1091, STM2945	134	9	1663	6.89469	0.158591	0.0422508	3.37498
KEGG_PATHWAY	stm05132:Salmonella infection	6	2.65487	0.0508682	STM2885, STM2884, STM2883, STM1091, STM1959, STM2771	134	26	1663	2.86395	0.918403	0.394192	39.2405
KEGG_PATHWAY	stm03070:Bacterial secretion system	8	3.53982	0.0687465	STM2894, STM2896, STM3420, STM2871, STM2873, STM2891, STM2897, STM2898	134	46	1663	2.15834	0.967246	0.434356	49.3246
KEGG_PATHWAY	stm00290:Valine, leucine and isoleucine biosynthesis	5	2.21239	0.0693811	STM0110, STM0111, STM0112, STM0113, STM3909	134	20	1663	3.10261	0.968301	0.389249	49.6532
KEGG_PATHWAY	stm01210:2-Oxocarboxylic acid metabolism	5	2.21239	0.197118	STM0110, STM0111, STM0112, STM0113, STM3909	134	29	1663	2.13973	0.999973	0.732138	87.6963
KEGG_PATHWAY	stm00910:Nitrogen metabolism	4	1.76991	0.255054	STM1761, STM2259, STM3331, STM3330	134	22	1663	2.25645	0.999999	0.79203	93.9797
KEGG_PATHWAY	stm00660:C5-Branched dibasic acid metabolism	3	1.32743	0.370361	STM0110, STM0111, STM0112	134	16	1663	2.32696	1	0.891448	98.7905
KEGG_PATHWAY	stm00190:Oxidative phosphorylation	5	2.21239	0.436708	STM2325, STM3864, STM3870, STM3869, STM3866	134	42	1663	1.47743	1	0.918287	99.5821
KEGG_PATHWAY	stm00520:Amino sugar and nucleotide sugar metabolism	6	2.65487	0.485006	STM0685, STM0684, STM1203, STM1831, STM1830, STM1832	134	57	1663	1.30636	1	0.929659	99.8223
KEGG_PATHWAY	stm02060:Phosphotransferase system (PTS)	5	2.21239	0.696138	STM0685, STM1203, STM1831, STM1830, STM1832	134	58	1663	1.06987	1	0.987701	99.9988
KEGG_PATHWAY	stm00250:Alanine, aspartate and glutamate metabolism	3	1.32743	0.706744	STM3331, STM3330, STM4459	134	30	1663	1.24104	1	0.985092	99.9992
KEGG_PATHWAY	stm00051:Fructose and mannose metabolism	4	1.76991	0.753588	STM4085, STM1831, STM1830, STM1832	134	48	1663	1.0342	1	0.988694	99.9998
KEGG_PATHWAY	stm00760:Nicotinate and nicotinamide metabolism	2	0.884956	0.778748	STM1479, STM1480	134	18	1663	1.37894	1	0.989169	99.9999
KEGG_PATHWAY	stm02020:Two-component system	12	5.30973	0.802473	STM1919, STM1761, STM1956, STM4533, STM1246, STM1916, STM1917, STM1918, STM1244, STM1959, STM1921, STM2771	134	167	1663	0.891769	1	0.989739	100
KEGG_PATHWAY	stm00920:Sulfur metabolism	3	1.32743	0.822116	STM2933, STM4063, STM2946	134	38	1663	0.979772	1	0.989992	100
KEGG_PATHWAY	stm00010:Glycolysis / Gluconeogenesis	3	1.32743	0.83327	STM4085, STM1290, STM1203	134	39	1663	0.95465	1	0.989172	100
KEGG_PATHWAY	stm01230:Biosynthesis of amino acids	9	3.9823	0.835333	STM3331, STM3330, STM0110, STM0111, STM0112, STM0064, STM0113, STM1290, STM3909	134	130	1663	0.859185	1	0.986822	100
KEGG_PATHWAY	stm00330:Arginine and proline metabolism	2	0.884956	0.842133	STM0165, STM0166	134	22	1663	1.12822	1	0.985293	100
KEGG_PATHWAY	stm00030:Pentose phosphate pathway	3	1.32743	0.863068	STM4085, STM1885, STM3542	134	42	1663	0.886461	1	0.986938	100
KEGG_PATHWAY	stm00270:Cysteine and methionine metabolism	2	0.884956	0.912733	STM0165, STM0166	134	29	1663	0.855893	1	0.99384	100
KEGG_PATHWAY	stm00240:Pyrimidine metabolism	3	1.32743	0.935361	STM4452, STM3415, STM4459	134	53	1663	0.702478	1	0.995822	100
KEGG_PATHWAY	stm02010:ABC transporters	10	4.42478	0.949795	STM3564, STM1891, STM3567, STM3561, STM0877, STM3560, STM3563, STM3562, STM0771, STM4063	134	173	1663	0.717367	1	0.996798	100
KEGG_PATHWAY	stm00230:Purine metabolism	3	1.32743	0.989613	STM2933, STM4452, STM3415	134	78	1663	0.477325	1	0.999782	100
KEGG_PATHWAY	stm01120:Microbial metabolism in diverse environments	12	5.30973	0.991572	STM4085, STM1761, STM2259, STM3331, STM3330, STM1885, STM2933, STM0064, STM3150, STM1290, STM3542, STM2946	134	241	1663	0.617948	1	0.999795	100
KEGG_PATHWAY	stm01200:Carbon metabolism	4	1.76991	0.996436	STM4085, STM1885, STM1290, STM3542	134	114	1663	0.435454	1	0.999936	100
KEGG_PATHWAY	stm01130:Biosynthesis of antibiotics	7	3.09735	0.999503	STM4085, STM3331, STM3330, STM0064, STM1290, STM3542, STM3909	134	202	1663	0.430065	1	0.999997	100
KEGG_PATHWAY	stm01110:Biosynthesis of secondary metabolites	12	5.30973	0.999746	STM4085, STM3331, STM3330, STM2308, STM0110, STM0111, STM0112, STM0064, STM0113, STM1290, STM3542, STM3909	134	302	1663	0.49313	1	0.999998	100
KEGG_PATHWAY	stm01100:Metabolic pathways	33	14.6018	0.999999	STM3870, STM3869, STM1290, STM3866, STM4085, STM3864, STM4086, STM1479, STM3909, STM3542, STM1831, STM1830, STM1832, STM2946, STM3331, STM3330, STM1885, STM2933, STM4452, STM0064, STM3070, STM0165, STM1480, STM0166, STM2325, STM2308, STM0110, STM0111, STM0112, STM0113, STM0684, STM3415, STM4459	134	716	1663	0.57199	1	1	100
KEGG_PATHWAY	stm00130:Ubiquinone and other terpenoid-quinone biosynthesis	1	0.442478	1	STM2308	134	21	1663	0.590974	1	1	100
KEGG_PATHWAY	stm00620:Pyruvate metabolism	1	0.442478	1	STM0113	134	56	1663	0.221615	1	1	100
KEGG_PATHWAY	stm00410:beta-Alanine metabolism	1	0.442478	1	STM0166	134	11	1663	1.12822	1	1	100
KEGG_PATHWAY	stm00480:Glutathione metabolism	1	0.442478	1	STM0166	134	19	1663	0.653181	1	1	100
KEGG_PATHWAY	stm00680:Methane metabolism	1	0.442478	1	STM4085	134	30	1663	0.413682	1	1	100
KEGG_PATHWAY	stm00261:Monobactam biosynthesis	1	0.442478	1	STM0064	134	9	1663	1.37894	1	1	100
KEGG_PATHWAY	stm00970:Aminoacyl-tRNA biosynthesis	1	0.442478	1	STM3895	134	111	1663	0.111806	1	1	100
KEGG_PATHWAY	stm00770:Pantothenate and CoA biosynthesis	1	0.442478	1	STM3909	134	24	1663	0.517102	1	1	100
KEGG_PATHWAY	stm03060:Protein export	1	0.442478	1	STM3420	134	19	1663	0.653181	1	1	100
KEGG_PATHWAY	stm03018:RNA degradation	1	0.442478	1	STM4330	134	16	1663	0.775653	1	1	100
KEGG_PATHWAY	stm00300:Lysine biosynthesis	1	0.442478	1	STM0064	134	15	1663	0.827363	1	1	100
KEGG_PATHWAY	stm00633:Nitrotoluene degradation	1	0.442478	1	STM3150	134	9	1663	1.37894	1	1	100
KEGG_PATHWAY	stm00750:Vitamin B6 metabolism	1	0.442478	1	STM3070	134	10	1663	1.24104	1	1	100
KEGG_PATHWAY	stm03020:RNA polymerase	1	0.442478	1	STM3415	134	4	1663	3.10261	1	1	100
KEGG_PATHWAY	stm03440:Homologous recombination	1	0.442478	1	STM4392	134	27	1663	0.459646	1	1	100
KEGG_PATHWAY	stm00640:Propanoate metabolism	1	0.442478	1	STM3164	134	37	1663	0.335418	1	1	100
KEGG_PATHWAY	stm00561:Glycerolipid metabolism	1	0.442478	1	STM4086	134	12	1663	1.0342	1	1	100
